# Supplementary material for: Multi-UAV Path Planning for Autonomous Missions in Mixed GNSS Coverage Scenarios
Source: Sensors (Basel). 2018 Nov 29;18(12):4188. doi: 10.3390/s18124188 (PMC6308699; doi:10.3390/s18124188)
Supplement: Supplementary file 1 [file sensors-18-04188-s001.zip]

Archive with 1 entries (1 files):
- sensors-381942-supplementary.mkv
